# Supplementary material for: Holographic tomographic volumetric additive manufacturing
Source: Nat Commun. 2025 Feb 11;16:1551. doi: 10.1038/s41467-025-56852-4 (PMC11814129; doi:10.1038/s41467-025-56852-4)
Supplement: Supplementary file 3 — Supplementary Data [file 41467_2025_56852_MOESM3_ESM.xlsx]

## Sheet: Figure 3
Fig 3 c	Number of Tiles	3	4	6	8	10	12	TMULTIPLEXING
	MSE	0.1409	0.138029	0.124815	0.122819	0.1085	0.1071	0.090725
Fig 3 d	Number of Tiles	3	4	6	8	10	12	TMULTIPLEXING
	PSNR	8.5082	8.6	9.037	9.5568	9.64	9.69527	10.0769
Fig 3 e	Number of Tiles	3	4	6	8	10	12
	CONTRAST	0.77	0.87	0.9	0.92	0.94	0.95
Fig 3 f	Number of Tiles	3	4	6	8	10	12
	Minimal Feature Size	25.3	36.2	45.51	73.42	93.4	109.12
